# Supplementary material for: Prediction of low Apgar score at five minutes following labor induction intervention in vaginal deliveries: machine learning approach for imbalanced data at a tertiary hospital in North Tanzania
Source: BMC Pregnancy Childbirth. 2022 Apr 1;22:275. doi: 10.1186/s12884-022-04534-0 (PMC8976377; doi:10.1186/s12884-022-04534-0)
Supplement: Supplementary file 1 — Additional file 1. [file 12884_2022_4534_MOESM1_ESM.zip]

Archive with 3 entries (3 files):
- Python_Calibration_curves.pdf
- R_codes.pdf
- TRIPOD_STATEMENT.pdf
